# Supplementary material for: Network Pharmacology Combined with Machine Learning to Reveal the Action Mechanism of Licochalcone Intervention in Liver Cancer
Source: Int J Mol Sci. 2023 Nov 3;24(21):15935. doi: 10.3390/ijms242115935 (PMC10649909; doi:10.3390/ijms242115935)
Supplement: Supplementary file 1 [file ijms-24-15935-s001.zip]

Archive with 1 entries (1 files):
- ijms-2652161-supplementary.pdf
